# Supplementary material for: The Role of Biomarkers and Scores in Describing Urosepsis
Source: Medicina (Kaunas). 2023 Mar 17;59(3):597. doi: 10.3390/medicina59030597 (PMC10059648; doi:10.3390/medicina59030597)
Supplement: Supplementary file 1 [file medicina-59-00597-s001.zip]

Archive with 1 entries (1 files):
- medicina-2217047-supplementary.pdf
